# Supplementary material for: Evaluation of the Effectiveness of Derived Features of AlphaFold2 on Single-Sequence Protein Binding Site Prediction
Source: Biology (Basel). 2022 Oct 3;11(10):1454. doi: 10.3390/biology11101454 (PMC9598995; doi:10.3390/biology11101454)
Supplement: Supplementary file 1 [file biology-11-01454-s001.zip]

Archive with 1 entries (1 files):
- biology-1927656-supplementary.pdf
